# Supplementary material for: Understanding adipocyte heterogeneity across species, depot, and disease
Source: Biochem Soc Trans. 2026 Jul 24;54(8):959–72. doi: 10.1042/BST20250327 (PMC13402727; doi:10.1042/BST20250327)
Supplement: Supplementary Tables S1-S6 [file BST-2025-0327C_supp.zip]

Archive with 7 entries (7 files):
- BST-2025-0327C-s01.xlsx
- BST-2025-0327C-s02.xlsx
- BST-2025-0327C-s03.xlsx
- BST-2025-0327C-s04.xlsx
- BST-2025-0327C-s05.xlsx
- BST-2025-0327C-s06.xlsx
- Supplemental Table-Caption.docx
