# Supplementary material for: Understanding adipocyte heterogeneity across species, depot, and disease
Source: Biochem Soc Trans. 2026 Jul 24;54(8):959–72. doi: 10.1042/BST20250327 (PMC13402727; doi:10.1042/BST20250327)
Supplement: Supplementary Tables S1-S6 [file BST-2025-0327C_supp.zip › BST-2025-0327C-s01.xlsx]

## Sheet: ST1. Human WAT Subpopulations
Function-Based Subpopulation	Marker Genes	Literature Examples	Depot specific?	Associated with metabolic health?
Signaling	Retinol Signaling: SAA1, SAA2, RBP4, MGST1, CAV2 Adipokine Signaling: LEP, DDR2, ADIPOQ, CFD Other Signnaling: GRIA4, GIPR	Ad1 (73)	ID in subcutaneous	negatively correlated with weight loss
		AD2 (59)	ID in subcutaneous	none described
		hAd4,5,7 (10)	hAd4,7: primarily subcutaneous hAd5: visceral and subcutaneous	hAd4: proportion increases with BMI over 40 hAd5: proportion positively correlated with BMI hAd7: proportion is negativly correlated with HOMA-IR
		PRSS23ᴬʳᶜ (74)	ID in subcutaneous	none described
		sAdipo5 (70)	ID in subcutaneous	associated with metabolically unhealthy obesity
		AdipoLEP, SAA (56)	ID in subcutaneous	none described
		AdCARD18 (71)	ID in subcutaneous	decreased following weight loss (bariatric surgery)
		AD2 (72)	ID in subcutaneous	none described
Anabolic/Cell Growth	MAP2K1, INSR, IRS1, IRS2, MTOR	hAd1,4,5,7 (10)	hAd1,4,7: primarily subcutanous hAd5: visceral and subcutaneous	hAd1: proportion increases with BMI over 40 hAd4: proportion increases with BMI over 40 hAd5: proportion positively correlated with BMI hAd7: proportion is negativly correlated with HOMA-IR
		vAdipo4 (70)	ID in visceral	none described
		CLSTNArc (70)	ID in subcutaneous	none described
Hypoxic/Fibrotic	HIF1A, FTH1, FTL, NOX4/LOX, THBS1, VEGF	AD6 (59)	ID in subcutaneous	positively correlated with BMI
		AdipoLEP (56)	ID in subcutaneous	none described
		hAd1 (10)	primarily subcutaneous	proportion increases with BMI over 40
		AdTHBS1 (71)	ID in subcutaneous	increased 1 month after bariatric surgery (proposed dying adipocytes)
		sAdipo5, vAdipo5 (70)	sAdipo5: ID in subcutaneous vAdipo5: ID in visceral	sAdipo5: associated with metabolically unhealthy obesity
		vAdipo4 (70)	ID in visceral	none described
		sAdipo2, vAdipo2, sAdipo5, vAdipo5 (25)	sAdipo2, 5: ID in subcutaneous vAdipo2, 5: ID in visceral	none described
		AD6 (72)	ID in subcutaneous	none described
Lipid Metabolism	Lipolysis: LIPE/HSL, PNPLA2/ATGL, MGLL, GK, ABHD5, G0S2 Lipogenesis: AGPAT2, GPAM, FASN, PLIN1, ACACA, FASN, DGAT1/2, SREBF1	Ad2,3 (73)	ID in subcutaneous	Ad3: positively correlated with weight loss
		AD1,5 (72)	ID in subcutaneous	none described
		sAdipo2, vAdipo2, sAdipo3, vAdipo3 (70)	sAdipo2, 3: ID in subcutaneous vAdipo2, 3: ID in visceral	none described
		AdSCD, AdVSTM4 (71)	ID in subcutaneous
		Adipoᴾᴸᴵᴺ (56)	ID in subcutaneous	negatively correlated with BMI
		DGATAʳᶜ (74)	ID in subcutaneous	none described
		hAd3-4 (10)	primarily subcutaneous	hAd4: proportion increases with BMI over 40
		AD1,5 (59)	ID in subcutaneous	AD5: negatively correlated with BMI
Adaptive Thermogenic	UCP1, ESRRG, PPARGC1A, EBF2, CIDEA	hAd6 (10)	primarily visceral	proportion increases with BMI over 40
		AD8 (59)	ID in subcutaneous	none described
		VA6 (25)	ID in visceral	none described
		H-Ad-1,3 (65)	ID in deep neck	H-Ad-1, 3: increased proportion with cold exposure; H-Ad-1: positively correlated with metabolic health (BMI, HbA1c)
		H-Ad-1 (64)	ID in deep neck	none described
		AD8 (72)	ID in subcutaneous	none described
Inflammatory	TNF, IL6, ICP1, MCP1, CXCL10	Ad7 (73)	ID in subcutaneous	none described
		sAdipo1,4 (70)	ID in subcutaneous	none described
		vAdipo1,5 (70)	ID in visceral	none described
		SA3, VA3, SA4, VA4 (25)	SA3, 4: ID in subcutaneous VA3, 4: ID in visceral	none described
		CLSTNArc (74)	ID in subcutaneous	none described
		AD3 (72)	ID in subcutaneous	increased proportion of adipocytes in patients with T2D
		hAd2 (10)	primarily visceral	proportion decreases with BMI over 40
