# Supplementary material for: Understanding adipocyte heterogeneity across species, depot, and disease
Source: Biochem Soc Trans. 2026 Jul 24;54(8):959–72. doi: 10.1042/BST20250327 (PMC13402727; doi:10.1042/BST20250327)
Supplement: Supplementary Tables S1-S6 [file BST-2025-0327C_supp.zip › BST-2025-0327C-s02.xlsx]

## Sheet: ST2. Mouse WAT Subpopulations
Function-Based Subpopulation	Marker Genes	Literature Examples	Depot specific?	Associated with metabolic health?
Signaling	Retinol Signaling: Rbp4, Retn Adipokine Signaling: Lep, Adipoq, Cfd, Hp	mAd3 (10)	present in inguinal and perigonadal (male), primarily in inguinal (female)	proportion decreased with HFD
		Ad0 (82)	ID in perivascular	proportion decreased in Prdm16 (beige adipocyte) knockout
		Npr3 High (79)	ID in inguinal	proportion increased with age
		Ad5, 6 (80)	Ad5: present in inguinal and perigonadal Ad6: enriched in perigonadal	proportion increased with HFD; greater prevalence in large adipocytes
		AD3 (78)	present in inguinal, perigonadal, mesenchymal, pericardial	none described
Anabolic/Cell Growth	Insr, Irs1, Irs2, Igf1r, Slc2a4, Mtor	mAd1,5 (10)	present in inguinal and perigonadal	mAd1: proportion decreased with HFD mAd5: proportion increased with HFD
		P1 (65)	ID in inguinal	none described
		Ad1,2 (80)	present in inguinal and perigonadal	none described
		lPRAT-ad2 (68)	ID in lateral perirenal	none described
Hypoxic/Fibrotic	Hif1a, Nedd9, Gadd45g, Col5a, Thbs1	SLSA (77)	ID in perigonadal	proportion increased with HFD
		mAd2, 6 (10)	mAd2: present in inguinal and perigonadal mAd6: greater prevalence in inguinal	none described
		Ad4 (80)	present in inguinal and perigonadal	proportion increased with HFD; greater prevalence in large adipocytes
		lPRAT-ad1 (68)	ID in lateral perirenal	none described
		mAdFasn (83)	present in inguinal and perigonadal	proportion decreased with bariatric surgery- and semaglutide-mediated weight loss
		SLTA (84)	ID in mesenteric	proportion increased with HFD
Lipid Metabolism, Classical	Lipolysis: Lipe/Hsl, Mgll, Tshr, Pnpla2/Atgl, Abhd5, G0s2 Lipogenesis: Plin1, Fasn, Acaca, Dgat1/2, Srebf1, Lgfr2, Acly, Elovl6, Acss2	P0, 6 (65)	ID in inguinal	proportion increased with cold exposure
		A1, 2 (81)	ID in inguinal	none described
		mAdAngpt1, mAdErbb4 (83)	mAdAngpt1: present in inguinal and perigonadal mAdErbb4: present in inguinal, enriched in perigonadal	mAdAngpt1: proportion increased in inguinal with bariatric surgery- and semaglutide-mediated weight loss mAdErbb4: proportion increased with semaglutide-mediated weight loss
		mAdThbs1 (83)	present in inguinal and perigonadal	none described
		mAd3, 5 (10)	present in inguinal and perigonadal	mAd3: proportion decreased with HFD mAd5: proportion increased with HFD
		mPRAT-ad3, 4 (68)	ID in medial perirenal	none described
		Ad2 (80)	present in subcutaneous and visceral	none described
		AD1, 3 (78)	present in inguinal, perigonadal, mesenchymal, pericardial	none described
		A2 (67)	ID in perigonadal	proportion increased with cold exposure (1 day)
Lipid Metabolism, Primarily Lipogenic	Lipogenesis: Plin1, Fasn, Acaca, Dgat1/2, Srebf1, Lgfr2, Acly, Elovl6, Acss2	LGA (77)	ID in perigonadal	proportion decreased with HFD
		mAd4 (10)	present in inguinal and perigonadal	proportion increased with HFD
		Ad5, 6 (82)	ID in perivascular	proportion increased in Prdm16 (beige adipocyte) knockout
		LGA (84)	ID in mesenteric	proportion decreased with high fiber diet; proportion decreased with high fat diet
		DNL high (79)	ID in inguinal	none described
Lipid Metabolism, Primarily Lipolytic	Lipolysis: Lipe/Hsl, Mgll, Tshr, Pnpla2/Atgl, Abhd5, G0s2	LSA (77)	ID in perigonadal	proportion increased with HFD
		Ad1-3 (82)	ID in perivascular	Ad1: proportion decreased in Prdm16 (beige adipocyte) knockout
		lPRAT-ad3, 4 (68)	ID in lateral perirenal	lPRAT-ad3: proportion increased with age lPRAT-ad4: proportion decreased with age
		CA (84)	ID in mesenteric	proportion increased with high fiber diet
Adaptive Thermogenic, UCP1 Dependent	Ucp1, Cidea, Ppargc1a/b	AD4 (78)	present in inguinal, perigonadal, mesenchymal, pericardial	none described
		mAd6 (10)	greater prevalence in inguinal	none described
		Ad1, 2 (82)	ID in perivascular	Ad1: proportion decreased in Prdm16 (beige adipocyte) knockout
		A3 (81)	ID in inguinal	proportion increased with cold exposure; decreased with subsequent return to room temperature
		mPRAT-ad1,2 (68)	mPRAT-ad1,2: ID in medial perirenal mPRAT-ad2: did not overlap with brown adipose tissue subpopulations when integrated	mPRAT-ad1: proportion increased with cold exposure mPRAT-ad2: proportion decreased with cold exposure (suggested conversion to mPRAT-ad1)
		mAdCidea (83)	present in inguinal, enriched in perigonadal	proportion increased with semaglutide-mediated weight loss
		beige (79)	ID in inguinal	proportion increased with cold exposure; proportion decreased with age
		P9 (66)	ID in sucutaneous	proportion increased following cold exposure or IL10R knockout
		P5 (65)	ID in inguinal	proportion increased with cold exposure
		A0 (67)	ID in perigonadal	proportion increased with cold exposure (14 days)
Adaptive Thermogenic, UCP1 Independent	Gatm, Ckmt1/2, Ckb, Slc6a8	P2 (65)	ID in inguinal	proportion increased with cold exposure
		A3 (81)	ID in inguinal	proportion increased with cold exposure; decreased with subsequent return to room temperature
		A0 (67)	ID in perigonadal	proportion increased with cold exposure (14 days)
Inflammatory	Tnf, Il6, Ccl2, Cd74, Ifit3, Gbp5	P1 (65)	ID in inguinal	none described
		Ad5, 6 (80)	Ad5: present in inguinal and perigonadal Ad6: enriched in perigonadal	proportion increased with HFD; greater prevalence in large adipocytes
		AD5 (78)	present in inguinal, perigonadal, mesenchymal, pericardial	none described
		A4, 5, 6 (81)	ID in inguinal	none described
