# Supplementary material for: Understanding adipocyte heterogeneity across species, depot, and disease
Source: Biochem Soc Trans. 2026 Jul 24;54(8):959–72. doi: 10.1042/BST20250327 (PMC13402727; doi:10.1042/BST20250327)
Supplement: Supplementary Tables S1-S6 [file BST-2025-0327C_supp.zip › BST-2025-0327C-s03.xlsx]

## Sheet: ST3. Mouse BAT Subpopulations
Function-Based Subpopulation	Marker Genes	Literature Examples	Depot specific?	Associated with metabolic health?
High UCP1	Ucp1 (high), Cidea, Ppargc1, Atp5k, Cox7a1	AD2,3,4,10 (85)	ID in intrascaular BAT	JunB depletion in adipocytes increases the proportion of P4 and inreases thermogenesis
		A0,1,2 (86)	ID in intrascaular BAT	none described
		iBAT-ad1 (68)	ID in intrascaular BAT	none described
		A4 (57)	ID in intrascaular BAT	increased in proportion after cold exposure
Intermediate UCP1	Ucp1 (moderate), Cidea, Ppargc1, Atp5k, Cox7a1	AD5,6 (85)	ID in intrascaular BAT	none described
		iBAT-ad2 (68)	ID in intrascaular BAT	none described
Futile Cycling	Ckb, Tnap, Atgl, Dgat1/2, Fasn, Ryr1/2, Atp2a1/2	AD8,9 (85)	ID in intrascaular BAT	none described
		A11 (86)	ID in intrascaular BAT	none described
Thermoregulatory	Cyp2e1, Slit3, Tshr, Slc7a10, Aldh1a1	P4 (64)	ID in intrascaular BAT	knockdown of this population in mice promotes thermogenesis and increases energy expenditure
		AD1 (85)	ID in intrascaular BAT	none described
		mPRAT-ad 3,4 (68)	ID in medial perirenone describedl AT	mPRAT-ad3 proportion decreased after cold exposure, mPRAT-ad4 unchanged
		iBAT-ad4 (68)	ID in intrascapular BAT	none described
		A1 (57)	ID in intrascaular BAT	decreased in proportion after cold exposure
