# Supplementary material for: Understanding adipocyte heterogeneity across species, depot, and disease
Source: Biochem Soc Trans. 2026 Jul 24;54(8):959–72. doi: 10.1042/BST20250327 (PMC13402727; doi:10.1042/BST20250327)
Supplement: Supplementary Tables S1-S6 [file BST-2025-0327C_supp.zip › BST-2025-0327C-s04.xlsx]

## Sheet: ST4. Human Studies
Title	Authors	Depot	Conditions	Sample Size (# individuals)	Sample Size (cell number)	Methods	Assay	Key Findings	Data Availability
snRNA-seq reveals a subpopulation of adipocytes that regulates thermogenesis	Sun et al., Nature 2020 PMID: 33116305	subcutaneous and brown deep neck AT	age; sex; BMI; depot	16 individuals (12 female, 4 male)	subcutaneous neck tissue: 19,859 nuclei (post-QC) deep neck tissue: 36,590 nuclei (post-QC)	Chromium 10x Genomics snRNA-seq	snRNA-seq	This study performed snRNA-seq on murine BAT samples after exposure to cold, room temperature, or thermoneutrality. They found a subpopulation of brown adipocytes that inhibits thermogenesis in adjacent cells through aldehyde signaling, and an analogous thermoregulatory population from human tissue samples.	Array express accession codes: E-MTAB-8564 for snRNA-seq of human BAT cells; E-MTAB-9199 for snRNA-seq of human subcutaneous WAT cells.
Spatial mapping reveals human adipocyte subpopulations with distinct sensitivities to insulin	Bäckdahl et al., Cell Metabolism 2021 PMID: 34731657	subcutaneous abdominal WAT	sex; BMI; HOMA-IR	10 individuals (7 female, 3 male)	27,937 tissue-covered spots; 6,655 adipocyte-spot images used for size analysis	10x Genomics Visium spatial transcriptomics	spatial transcriptomics	This work performed spatial transcriptomics on subcutaneous WAT from 10 individuals across a range of BMIs and insulin sensitivities. They identified three mature adipocyte subtypes (AdipoLEP, AdipoPLIN, AdipoSAA); only AdipoPLIN showed a robust insulin response in vivo.	https://doi.org/10.17632/3bs5f8mvbs.1
A single-cell atlas of human and mouse white adipose tissue	Emont et al. Nature 2022 PMID: 32066997	subcutaneous and visceral WAT	sex; BMI; depot	10 individuals for paired SAT/VAT and 3 additional SAT-only individuals for snRNA-seq (10 females, 3 males)	137,684 nuclei (post-QC)	Chromium 10x Genomics snRNA-seq	snRNA-seq	This publication generated a single-cell and single-nuclear atlas of WAT in humans and mice in subcutaneous and visceral depots. They identified seven human adipocyte subpopulations and distinct ASPC, immune, vascular, and mesothelial subpopulations, including depot- and BMI-associated adipocyte subpopulations.	GEO (GSE176171); Sequence Read Archive (SRP22736); Single Cell Portal (SCP1376)
Single cell full-length transcriptome of human subcutaneous adipose tissue reveals unique and heterogeneous cell populations.	Whytock et al. iScience 2022 PMID: 35992069	subcutaneous WAT	method (snRNA-seq of adipose tissue or isolated adipocytes vs scRNA-seq of SVF)	2 individuals	2253 nuclei (post-QC)	full-length SMART-Seq (amplifies 5' and 3' ends); compared to scRNAseq of SVF	snRNA-seq and scRNA-seq	This work compared results from full-length snRNA-seq of adipose tissue or isolated adipocytes with scRNA-seq from SVF on the same samples from 2 individuals. Reduced adipocyte heterogeneity was observed in the isolated adipocyte samples.	GEO (GSE189346)
An integrated single cell and spatial transcriptomic map of human white adipose tissue	Massier et al. Nature Communications 2023 PMID: 36922516	subcutaneous and visceral WAT	depot; BMI; sex; method (single cell vs single nucleus vs spatial); publication (integrated multiple group's data)	83 individuals across all publications (data from 13 individuals not previously published)	401320 objects (cells and nuclei, post-QC)	Chromium 10x Genomics snRNA-seq for new data, a mix of sc, sn, and spatial methods from previously published data	snRNA-seq, scRNA-seq, and spatial transcriptomics	Combined newly generated snRNA-seq data of adipose tissue from 18 individuals with previously published scRNA-seq, spatial transcriptomics, and snRNA-seq data across 10 studies and a total of 83 individuals. Generated integrated subpopulations for all cell types except for adipocytes.	Newly generated data: GEO (GSE160729) Processed Datasets: Open Science Framework: tsjqc and the Single Cell Portal: SCP1179
Adipocyte hypertrophy associates with in vivo postprandial fatty acid metabolism and adipose single-cell transcriptional dynamics	Ye et al. iScience 2024 PMID: 38226167	subcutaneous WAT	hyperplasic/hypertrophic adipocytes	2 male individuals, matched except for hypertrophic vs hyperplasic adipose tissue	19,000 nuclei (pre-QC)	Chromium 10x Genomics snRNA-seq	snRNA-seq	This work performed snRNA-seq on subcutaneous adipose tissue from two subjects matched for all characteristics except adipocyte hypertrophy vs hyperplasia. They identified differences in preadipocyte, adipocyte, and immune populations between these individuals.	GEO (GSE230912)
Single-nucleus transcriptomics identifies separate classes of UCP1 and futile cycle adipocytes	Wang et al. Cell Metabolism 2024 PMID: 39084216	subcutaneous and brown deep neck AT	age; sex; BMI; depot	cohort 1: 11 individuals (10 female, 1 male) cohort 2: 16 individuals (12 female, 4 male) (same samples as Sun et al., Nature 2020)	subcutaneous neck tissue: 19,859 nuclei (post-QC) deep neck tissue: 36,590 nuclei (post-QC) *same samples as Sun et al., Nature 2020*	Chromium 10x Genomics snRNA-seq	snRNA-seq	This publication identified a unique subpopulation of adipocytes in mouse iWAT that exhibits nonclassical thermogenesis through creatine and lipid futile cycling. An analysis of human neck tissue snRNA-seq data found an analogous non-Ucp1 thermogenic population.	GEO (GSE184707)
Human subcutaneous and visceral adipocyte atlases uncover classical and nonclassical adipocytes and depot-specific patterns	Lazarescu et al. Nature Genetics 2025 PMID: 39856219	subcutaneous and visceral WAT	depot, sex, BMI	10 individuals (2 male, 8 female)	27,665 nuclei (post-QC)	Chromium 10x Genomics snRNA-seq	snRNA-seq	This publication created a database of snRNA-seq data in subcutaneous and visceral adipose tissue from 10 individuals. Pseudotime and cell-cell communication analyses were performed to estimate differentiation trajectories and examine communication between adipocyte and immune subpopulations.	GEO (GSE281356)
Unveiling adipose populations linked to metabolic health in obesity	Reinisch et al. Cell Metabolism 2025 PMID: 39694039	subcutaneous and visceral WAT	depot; metabolically healthy vs. unhealthy obese (insulin sensitive vs. resistant); sex	77 individuals (55 female, 22 male)	48,117 nuclei (post-QC)	Chromium 10x Genomics snRNA-seq	snRNA-seq	This work generated a large database of snRNA-seq data on adipose tissue from male and female obese individuals with and without metabolic dysfunction. They identified a population of APCs associated with poor metabolic health in females.	Data will be made available upon request to the corresponding author.
Longitudinal adipose tissue single cell transcriptomics reveals genes and variants regulating weight loss after bariatric surgery	Lee et al. medRxiv preprint 2025 PMID: 40791725	subcutaneous WAT	sex, longitudinal weight loss after bariatric surgery (baseline, pre-op on very low calorie diet, operation, 6 months, 12 months)	33 individuals with all four time points; 167 biopsies total	137,061 nuclei (post-QC)	Chromium 10x Genomics snRNA-seq	snRNA-seq	This study examined transcriptional changes in WAT up to 12 months post-bariatric surgery. Weight loss most strongly altered adipocyte subpopulation proportions. Additionally, adipocyte gene networks were enriched for obesity heritability and a polygenic risk score based on cis-regulatory variants in adipocyte weight loss DEGs predicted weight-loss magnitude.	GEO (GSE176171); dbGaP (phs002766.v1.p1)
Selective remodelling of the adipose niche in obesity and weight loss	Miranda et al. Nature 2025 PMID: 40634602	subcutaneous abdominal WAT	sex; weight loss (lean, obese, and obese after weight loss surgery)	snRNA-seq: 25 obese individuals before and after obesity, 24 lean individuals, 74 samples total spatial transcriptomics: 4 samples per group	snRNAseq: ~100.000 cells spatial: ~ 25,000 cells	Chromium 10x Genomics snRNA-seq; Xenium spatial transcriptomics	snRNA-seq and spatial transcriptomics	Weight loss reversed obesity-induced senescence and hypertrophy-related gene expression in specific adipose cell subtypes. Weight loss partially but not completely reduced macrophage infiltration.	GEO (GSE295708 and GSE295862); Single Cell Portal (SCP3116 and SCP3117)
Single-cell-resolved transcriptional dynamics of human subcutaneous adipose tissue during lifestyle- and bariatric surgery-induced weight loss	Loft et al., Nature Metabolism, 2026 PMID: 41526584	subcutaneous abdominal WAT	sex; weight loss timepoint (baseline, post-lifestyle weight loss, 2 years post surgical weight-loss)	14 individuals (7 male, 7 female)	130,918 nuclei (post-QC)	Chromium 10x Genomics snRNA-seq	snRNA-seq	This work examined subcutaneous adipose tissue from obese patients with metabolic syndrome before weight loss, after moderate lifestyle-mediated weight loss, and then after substantial bariatric surgery mediated weight loss. They found that all adipocyte archetypes upregulated lipolysis and glycolysis pathways after weight-loss surgery, shifting their transcriptional profiles towards those of adi…	Single Cell Portal (SCP2849)
Adipocyte extracellular vesicle mitochondrial cargo is linked to cardiomyocyte dysfunction in type 2 diabetes-related heart failure with preserved ejection fraction	Ji et al. Free Radical Biology and Medicine 2026 PMID: 41407054	subcutaneous thigh WAT	sex; BMI; metabolic health (+/- T2D)	10 individuals	167,445 nuclei (post-QC)	Chromium 10x Genomics snRNA-seq	snRNA-seq	This work examined subcutaneous adipose tissue from individuals with and without T2D, and found an adipocyte population enriched for oxidative stress signaling is more abundant in T2D. Follow up experiments showed an increase in extracellular vesicle release from adipose tissue with T2D, acting as a signal of stress to cardiac tissue.	Data will be made available upon request to the corresponding author.
Rapid Remodeling of Human White Adipose Tissue Following Bariatric Surgery	Yang et al., bioRxiv preprint 2026 PMID: 42039637	subcutaneous abdominal WAT	sex; weight loss timepoint (time of surgery, 1-, 6-, 12-months post-op)	14 individuals (7 male, 7 female)	112,991 nuclei (post-QC)	Chromium 10x Genomics snRNA-seq	snRNA-seq	This study performed snRNAseq on abdominal subcutaneous adipose tissue from 14 individuals at the time of bariatric weight loss surgery and at 1-, 6-, and 12-months after the surgery. They observed dramatic adipose tissue remodeling one month after surgery, including changes to adipocyte subpopulation prevalence and both adipocyte apoptosis and de novo adipogenesis.	GEO accession number will be made available upon publication; data will also be deposited at https://singlecell.broadinstitute.org/single_cell/study/SCP3587.
