# Supplementary material for: Understanding adipocyte heterogeneity across species, depot, and disease
Source: Biochem Soc Trans. 2026 Jul 24;54(8):959–72. doi: 10.1042/BST20250327 (PMC13402727; doi:10.1042/BST20250327)
Supplement: Supplementary Tables S1-S6 [file BST-2025-0327C_supp.zip › BST-2025-0327C-s05.xlsx]

## Sheet: ST5. Mouse WAT Studies
Title	Authors	Depot	Conditions	Sample Size (# individuals)	Sample Size (cell number)	Methods	Key Findings	Data Availability
Single cell analysis reveals immune cell–adipocyte crosstalk regulating the transcription of thermogenic adipocytes	Rajbhandari et al. eLife 2019 PMID: 31644425	inguinal WAT	sex NA; temperature (cold exposure 24h-4 days vs control); genotype (control vs IL10Ra knockout)	NA	~54,000 nuclei (post-QC)	Chromium 10x Genomics snRNA-seq of adipocytes separated from SVF by collagenase digestion	snRNA-seq of the adipocyte layer of collagenase digested adipose tissue identified a beige adipocyte cluster in iWAT that is enriched following cold exposure. This population was also upregulated following IL10Ra knockout.	GEO (GSE133486)
Plasticity of Epididymal Adipose Tissue in Response to Diet-Induced Obesity at Single-Nucleus Resolution	Sárvári et al. Cell Metabolism 2021 PMID: 33378646	epididymal WAT	all male; diet (LFD vs HFD)	6 mice	10,277 nuclei from lean mice; 9,498 nuclei from obese mice (post-QC)	Chromium 10x Genomics snRNA-seq	This work performed snRNA-seq on the eWAT of male mice after feeding with a LFD or HFD to examine the effects of diet and weight on adipose tissue composition. They found that the HFD group had a higher prevalence of an adipocyte population defined by markers of cellular stress and lipid scavenging, at the expense of lipogenic subpopulations.	GEO (GSE160729)
A single-cell atlas of human and mouse white adipose tissue	Emont et al. Nature 2022 PMID: 32066997	inguinal WAT; perigonadal (epididymal/periovarian) WAT	Depot type, sex, diet (chow vs HFD)	5 male/2 female chow mice; 5 male/2 female HFD mice	197,721 nuclei (post-QC)	Chromium 10x Genomics snRNA-seq	This publication generated a single-cell and single-nuclear atlas of WAT in humans and mice in subcutaneous and visceral depots. They identified six murine adipocyte subpopulations that did not map cleanly onto human adipocyte subclusters. The prevalence of some adipocyte subpopulations was modified by HFD.	GEO (GSE176171); Sequence Read Archive (SRP22736); Single Cell Portal (SCP1376)
Single-nucleus RNA sequencing reveals heterogeneity among multiple white adipose tissue depots	Xie et al. Life Metabolism 2023 PMID: 39872854	inguinal WAT; epididymal WAT; mesenteric AT; perirenal AT; pericardial AT	male only; depot (inguinal, epididymal; mesenteric; perirenal; pericardial)	40 mice	45,053 nuclei (post-QC)	Chromium 10x Genomics snRNA-seq	This study performed snRNA-seq on five different adipose tissue depots including three that are not often examined (mesenteric, perirenal, pericardial). They found that adipocytes made up different proportions of total cells across the five depots, and that pericardial adipose tissue was the most distinct from other depots based on adipocyte subpopulation proportions.	GEO (GSE240186)
Perirenal adipose tissue contains a subpopulation of cold-inducible adipocytes derived from brown-to-white conversion	Zhang et al. eLife 2024 PMID: 38470102	medial perirenal AT (mPRAT), lateral perirenal AT (lPRAT), intrascapular BAT, inguinal WAT	depot (mPRAT, lPRAT, iBAT, iWAT); temperature (room temperature or cold exposed); age (1-, 2-, 6-month)	cohort 1; mPRAT/iBAT; 35 mice cohort 2; lPRAT; n NA cohort 3; mPRAT RT and CE; 16 mice cohort 4; iBAT RT and CE; 16 mice cohort 5: iWAT RT and CE; 12 mice	cohort 1; mPRAT; 11,708 nuclei; iBAT; 31,079 nuclei cohort 2; lPRAT; 6048 nuclei cohort 3; mPRAT RT or CE; 5,636 nuclei cohort 4; iBAT RT or CE; 27,717 nuclei cohort 5; iWAT RT or CE; 11,486 nuclei **all nuclei #s are post-QC**	Chromium 10x Genomics snRNA-seq	This work used snRNA-seq to examine the perirenal adipose tissue depot, which contains a mix of brown and white adipocytes, across various ages and temperatures, They identified a subpopulation of adipocytes derived from brown to white conversion that are distinct from adipocyte clusters observed in iBAT or iWAT depots.	GEO (GSE241800)
Aging impairs cold-induced beige adipogenesis and adipocyte metabolic reprogramming	Holman et al., eLife 2024 PMID: 36993336	inguinal WAT	male only; age (9-week or 57-week); cold exposure (6C for 3 or 14 days)	2 mice per condition	11,905 nuclei (post-QC)	Chromium 10x Genomics snRNA-seq	This study examined the interaction between age and cold exposure on adipose tissue composition and thermogenesis. They found that adipocytes from older mice exhibited increased Npr3 expression, and did not upregulate adaptive thermogenic gene expression as robustly as adipocytes in young mice.	GEO (GSE227441)
Single-nucleus transcriptomics identifies separate classes of UCP1 and futile cycle adipocytes	Wang et al. Cell Metabolism 2024 PMID: 39084216	inguinal WAT	male only; temperature (room temp or 8C for 4 or 7 days); genotype (control vs adipocyte Ucp1 KO)	NA	RT cohort: 9,159 adipocyte nuclei (post-QC) CE 4 days cohort: 16,902 adipocyte nuclei (post-QC) CE 7 days cohort: 21,219 adipocyte nuclei (post-QC)	Chromium 10x Genomics snRNA-seq of nuclear RFP-tagged adipocytes	This work identified a unique subpopulation of adipocytes in mouse iWAT that exhibits nonclassical thermogenesis through creatine and lipid futile cycling. An analysis of human neck tissue snRNA-seq data found an analogous non-Ucp1 thermogenic population.	GEO (GSE184707)
Robust single-nucleus RNA sequencing reveals depot-specific cell population dynamics in adipose tissue remodeling during obesity	So et al. eLife 2025 PMID: 39804687	epididymal WAT; inguinal WAT	male only; depot (eWAT, iWAT); diet (chow, HFD)	7 mice	53,395 nuclei (post-QC)	Introduces a novel method to isolate high-quality nuclei using vanadyl ribonucleoside complex (VRC). Chromium 10x Genomics snRNA-seq with NuTRAP-labeled adipocytes	This study performed snRNA-seq on the eWAT and iWAT of lean (chow) and obese (HFD) mice and tagged adipocyte nuclei with NuTRAP to measure nuclei size as a proxy for adipocyte size. They found that larger adipocytes were associated with the HFD group, and enriched for expression of insulin response, vascularization, and DNA repair related genes. They also identified a subpopulation of adipocytes …	GEO (GSE241987)
Single-nucleus RNA sequencing reveals dynamic changes in the microenvironment of visceral adipose tissue and metabolic characteristics after cold exposure	Yi et al. Frontiers in Endocrinology 2025 PMID: 40196457	epididymal WAT	male only; temperature (cold-exposure for 1 or 14 days vs thermoneutrality)	NA	88,022 nuclei (post-QC)	Chromium 10x Genomics snRNA-seq	This work performed snRNA-seq on the eWAT of mice with and without different lengths of cold exposure to examine heterogeneity in eWAT adaptive thermogenesis. They found short- and long-term cold exposure led to different metabolic outcomes in eWAT adipocytes, and that prologoned cold increases the prevalence of a non-Ucp1 thermogenic adipocyte subpopulation.	NCBI BioProject (PRJNA1199939)
snRNA-seq reveals subcutaneous white adipose tissue remodeling upon return to thermoneutrality after cold stimulation	Yang et al. Frontiers in Cell and Developmental Biology 2025 PMID: 40476003	inguinal WAT	male only; temperature (thermoneutral vs cold-exposure vs cold-experienced returned to thermoneutrality for 3 or 14 days)	NA	97,666 nuclei (post-QC)	Chromium 10x Genomics snRNA-seq	This work examined murine iWAT two weeks after cold exposure to determine which cold adaptations persist long after the initial stimulus. They found one thermogenic population that maintained altered cell-cell signaling through the ANGPTL pathway even after loss of thermogenic activity.	NCBI BioProject (PRJNA1188547)
Semaglutide and bariatric surgery induce distinct changes in the composition of mouse white adipose tissue	Emont et al., Molecular Metabolism 2025 PMID: 40139440	epididymal WAT; inguinal WAT	male only; weight loss method (sham or vertical sleeve gastrectomy +/- semaglutide); depot; timepoint (10 or 26-36 days post-surgery)	3 mice per condition per timepoint	47,180 cells (post-QC)	Chromium 10x Genomics snRNA-seq	This work examined the effect of different weight loss methods (vertical sleeve gastrectomy vs semaglutide) affect adipose tissue composition in subcutanous and visceral adipose tissue. They found that both weight loss methods shift adipocyte composition towards populations associated with a lean phenotype, but that some HFD-associated populations persist after weight loss.	GEO (GSE292928); Single Cell Portal (SCP2718)
Ablation of Prdm16 and beige fat identity causes vascular remodeling and elevated blood pressure	Koenen et al. Science 2026 PMID: 32066997	perivascular mesenteric AT (PVAT)	male only; genotype (+/- adipocyte Prdm16 KO)	NA	13,164 nuclei (post-QC)	Chromium 10x Genomics snRNA-seq	This study performed snRNA-seq on the perivascular mesenteric adipose tissue of control mice and adipocyte-specific Prdm16 knockout mice to examine the effect of losing beige adipocytes on cardiac function. Prdm16 knockout increased the prevalence of adipocyte subclusters with high lipogenic gene expression and decreased circulating QSOX1, which altered blood pressure.	GEO (GSE297494; GSE297495)
Prior high fiber intake impinges on the cellular responses of mesenteric adipose and intestinal tissues to subsequent high fat feeding	Peng et al. Cell Reports 2026 PMID: 41520334	mesenteric WAT	sex; diet (+/- high fat diet (HFD), +/- high fiber diet (HiFD) for 4 or 8 weeks)	NA	males: 67,169 nuclei (post-QC) females: 28,614 nuclei (post-QC)	Chromium 10x Genomics snRNA-seq	This work looked at the interactions between dietary fiber and dietary fat on mesenteric adipose tissue and intestinal health. They found that a high fiber diet increased the prevalence of catabolic adipocytes at the expense of lipogenic adipocytes. When combined with a high fat diet, high fiber treatment led to an accelerated shift towards the stressed lipid transport adipocyte population.	GEO (GSE283007)
