# Supplementary material for: Understanding adipocyte heterogeneity across species, depot, and disease
Source: Biochem Soc Trans. 2026 Jul 24;54(8):959–72. doi: 10.1042/BST20250327 (PMC13402727; doi:10.1042/BST20250327)
Supplement: Supplementary Tables S1-S6 [file BST-2025-0327C_supp.zip › BST-2025-0327C-s06.xlsx]

## Sheet: ST6. Mouse BAT Studies
Title	Authors	Depot	Conditions	Sample Size (# individuals)	Sample Size (cell number)	Methods	Key Findings	Data Availability
snRNA-seq reveals a subpopulation of adipocytes that regulates thermogenesis	Sun et al. Nature 2020 PMID: 33116305	interscapular BAT	male only; temperature (room temp, thermoneutrality, or cold exposure)	NA	cohort 1: 377 adipocyte nuclei (post-QC) cohort 2: 8,827 nuclei (post-QC) cohort 3: 6,560 nuclei from 30C, 11,074 nuclei from 8C (post-QC)	cohort1: full length Smart-seq of nuclear RFP tagged adipocytes cohorts 2-3: 1Chromium 10x Genomics snRNA-seq of nuclear RFP-tagged adipocytes	This study performed snRNA-seq on murine BAT samples after exposure to cold, room temperature, or thermoneutrality. They found a subpopulation of brown adipocytes that inhibits thermogenesis in adjacent cells through aldehyde signaling, and an analogous thermoregulatory population from human tissue samples.	ArrayExpress accession code E-MTAB-8561 (Smart-seq2) and E-MTAB-8562 (10x Genomics)
A subpopulation of lipogenic brown adipocytes drives thermogenic memory	Lundgren et al. Nature Metabolism 2023 PMID: 37783943	intrascapular BAT	sex NA; temperature (cold-experienced vs naive mice housed at thermoneutrality for 4 days after exposure)	10 mice	snRNA-seq: 2,360 nuclei (post-QC) spatial transcriptomics: NA	Chromium 10x Genomics snRNA-seq; spatial transcriptomics: Visium 10x Genomics	This work found that mice that had been previously exposed to cold and then returned to thermoneutrality displayed shifts in iBAT adipocyte subclusters compared to cold naive mice. The cold-exposed mice had a larger population of lipogenic adipocytes that were localized near high Ucp1/thermogenic adipocytes.	GEO (GSE218711)
Single-nucleus RNA-sequencing reveals NRF1/NFE2L1 as a key factor determining the thermogenesis and cellular heterogeneity and dynamics of brown adipose tissues in mice	Shen et al. Redox Biology 2023 PMID: 37716088	intrascapular BAT	female only; genotype (control vs adipocyte Nfe2l1 KO)	6 mice	25,779 nuclei (post-QC)	10x Genomics GemCode	This publication determined that Nfe2l1 is a driver of brown adipocyte heterogeneity; snRNA-seq of iBAT in Nfe2l1 knockout mice led to a shift between two brown adipocyte subpopulations towards a more inflammatory state.	Data will be made available upon request to the corresponding author.
Depletion of JunB increases adipocyte thermogenic capacity and ameliorates diet-induced insulin	Zhang et al. Nature Metabolism 2024 PMID: 38191667	intrascapular BAT	male only; genotype (control vs adipocyte JunB KO)	10 mice	9,863 nuclei (post-QC)	Chromium 10x Genomics snRNA-seq	This work identified heterogeneity in the thermogenic capacity among brown adipocytes in male mice, and determined that low thermogenic capacity is mediated by higher JunB activity.	GEO (GSE244239)
Perirenal adipose tissue contains a subpopulation of cold-inducible adipocytes derived from brown-to-white conversion	Zhang et al. eLife 2024 PMID: 38470102	medial perirenal AT (mPRAT), lateral perirenal AT (lPRAT), intrascapular BAT, inguinal WAT	male only; depot (mPRAT, lPRAT, iBAT, iWAT); temperature (room temperature or cold exposed); age (1-, 2-, 6-month)	cohort 1; mPRAT/iBAT; 35 mice cohort 2; lPRAT; n NA cohort 3; mPRAT RT and CE; 16 mice cohort 4; iBAT RT and CE; 16 mice cohort 5: iWAT RT and CE; 12 mice	cohort 1; mPRAT; 11,708 nuclei; iBAT; 31,079 nuclei cohort 2; lPRAT; 6048 nuclei cohort 3; mPRAT RT or CE; 5,636 nuclei cohort 4; iBAT RT or CE; 27,717 nuclei cohort 5; iWAT RT or CE; 11,486 nuclei **all nuclei #s are post-QC**	Chromium 10x Genomics snRNA-seq	This work used snRNA-seq to examine the perirenal adipose tissue depot, which contains a mix of brown and white adipocytes, across various ages and temperatures, They identified a subpopulation of adipocytes derived from brown to white conversion that are distinct from adipocyte clusters observed in iBAT or iWAT depots.	GEO (GSE241800)
